# Supplementary material for: Continuous Perfusion Experiments on 3D Cell Proliferation in Acoustic Levitation
Source: Micromachines (Basel). 2024 Mar 25;15(4):436. doi: 10.3390/mi15040436 (PMC11051894; doi:10.3390/mi15040436)
Supplement: Supplementary file 1 [file micromachines-15-00436-s001.zip]

Archive with 1 entries (1 files):
- micromachines-2894314-supplementary.pdf
